# Supplementary material for: Gut Microbiota Altered in Mild Cognitive Impairment Compared With Normal Cognition in Sporadic Parkinson's Disease
Source: Front Neurol. 2020 Feb 25;11:137. doi: 10.3389/fneur.2020.00137 (PMC7052381; doi:10.3389/fneur.2020.00137)
Supplement: Supplementary file 2 [file Table_1.xls]

## Sheet: kruskal参数检验.xls
Table S1. SCFAs levels in PD-MCI, PD-NC, and HC group.
speciesname	p	p.adj	p.format	p.signif	method
Acetic	0.361223	0.7	0.361	ns	Kruskal-Wallis
Propionic	0.0708299	0.5	0.071	ns	Kruskal-Wallis
Butyric	0.584569	0.7	0.585	ns	Kruskal-Wallis
Valeric	0.58199	0.7	0.582	ns	Kruskal-Wallis
Isovaleric	0.608795	0.7	0.609	ns	Kruskal-Wallis
Isobutyric	0.5379	0.7	0.538	ns	Kruskal-Wallis
Caproic	0.700846	0.7	0.701	ns	Kruskal-Wallis
speciesname	gp	mean	SE	SD	num
Acetic	HC	1012.86	109.125	393.455	13
Acetic	PD-MCI	790.237	101.392	365.573	13
Acetic	PD-NC	904.609	94.9199	355.158	14
Butyric	HC	436.518	94.6275	341.184	13
Butyric	PD-MCI	562.362	108.847	392.455	13
Butyric	PD-NC	549.176	78.4398	293.495	14
Caproic	HC	17.0762	9.77794	35.2549	13
Caproic	PD-MCI	25.3285	13.368	48.1991	13
Caproic	PD-NC	25.9871	12.9597	48.4907	14
Isobutyric	HC	70.7023	15.8872	57.2822	13
Isobutyric	PD-MCI	86.7577	12.7582	46.0002	13
Isobutyric	PD-NC	93.3993	15.9572	59.7065	14
Isovaleric	HC	76.4769	18.3319	66.0966	13
Isovaleric	PD-MCI	88.3677	15.7616	56.8294	13
Isovaleric	PD-NC	104.284	21.2816	79.6283	14
Propionic	HC	631.082	57.4	206.959	13
Propionic	PD-MCI	438.6	65.9257	237.699	13
Propionic	PD-NC	544.726	67.024	250.781	14
Valeric	HC	107.034	28.1243	101.404	13
Valeric	PD-MCI	119.476	21.0958	76.062	13
Valeric	PD-NC	147.346	24.8798	93.0917	14
